# Supplementary material for: Genetic and Epigenetic Etiology of Inflammatory Bowel Disease: An Update
Source: Genes (Basel). 2022 Dec 16;13(12):2388. doi: 10.3390/genes13122388 (PMC9778199; doi:10.3390/genes13122388)
Supplement: Supplementary file 1 [file genes-13-02388-s001.zip]

Archive with 1 entries (1 files):
- genes-2072038-supplementary.pdf
